# Supplementary material for: Effects of different doses of exercise and diet-induced weight loss on beta-cell function in type 2 diabetes (DOSE-EX): a randomized clinical trial
Source: Nat Metab. 2023 May 1;5(5):880–95. doi: 10.1038/s42255-023-00799-7 (PMC10229430; doi:10.1038/s42255-023-00799-7)
Supplement: Supplementary file 3 — Supplementary table overview and Supplementary Tables 1–16. [file 42255_2023_799_MOESM3_ESM.xlsx]

## Sheet: Overview of Supplementary Table
Supplementary Table 1	Adherence to diet intervention
Supplementary Table 2	Dose of aerobic training
Supplementary Table 3	Intensity (internal and external load) in aerobic training
Supplementary Table 4	Dose of resistance training in the large muscle groups
Supplementary Table 5	External load in resistance training in the large muscle groups
Supplementary Table 6	Exercise modification in aerobic and resistance training
Supplementary Table 7	Adherence for aerobic and resistance training
Supplementary Table 8	Free-living physical activity
Supplementary Table 9	Pharmacological treatment and self-reported adherence
Supplementary Table 10	Within-group changes from baseline to 16-week follow-up in supporting outcomes reflecting beta-cell function
Supplementary Table 11	Pairwise comparisons of the change in supporting outcomes reflecting beta-cell function
Supplementary Table 12	Coefficient of variation and precision during the hyperglycemic clamp
Supplementary Table 13	Sensitivity analyses - Pairwise comparisons
Supplementary Table 14	Baseline values and within group changes (0-16 weeks) for other mixed meal tolerance test derived outcomes
Supplementary Table 15	Pairwise comparisons of the change (0-16 weeks) for other mixed meal tolerance test derived outcomes
Supplementary Table 16	Post hoc mediation of body weight for the primary and key secondary outcomes with intervention effects

## Sheet: Supplementary Table 1
Supplementary Table 1 Adherence to diet
		Baseline		Week 4	% adherence		Week 12	% adherence		Week 16	% adherence	% adherence after randomization	Mean reduction after randomization (Kcal/day)	Within +/- 30% of diet plan (N(%))
	n	N= 81 (98.8)	n	N= 79 (96.3)		n	N= 75 (91.5)		n	N= 74 (90.2)
Total energy intake (Kcal/day)
CON	20 (100.0)	2181.3 (711.9)	17 (85.0)	1927.0 (1773.0 to 2225.0)	N/A	17 (85.0)	1696.0 (1363.0 to 1974.0)	N/A	17 (85.0)	1696.0 (1508.0 to 2349.0)	N/A	N/A	-207.4 (495.3)	N/A
DCON	21 (100.0)	2151.6 (530.2)	21 (100.0)	1320.0 (1296.0 to 1486.0)	90.0 (10.4)	21 (100.0)	1535.0 (1344.0 to 1666.0)	96.0 (13.3)	21 (100.0)	1415.0 (1152.0 to 1613.0)	90.6 (19.9)	92.2 (10.7)	-707.9 (452.1)	21 (100.0)
MED	19 (95.0)	2039.4 (459.3)	20 (100.0)	1449.0 (1337.0 to 1653.0)	90.8 (18.4)	18 (90.0)	1499.5 (1382.0 to 1747.0)	95.6 (23.7)	17 (85.0)	1493.0 (1372.0 to 1776.0)	91.5 (18.2)	90.8 (18.4)	-509.0 (424.2)	18 (90.0)
HED	21 (100.0)	2150.6 (638.7)	21 (100.0)	1485.0 (1373.0 to 1804.0)	87.6 (13.1)	19 (90.5)	1460.0 (1357.0 to 1794.0)	87.0 (13.2)	19 (90.5)	1494.0 (1294.0 to 1772.0)	89.3 (14.6)	87.6 (13.1)	-619.5 (527.5)	19 (90.5)
Total carbohydrate (% of total energy intake)
CON	20 (100.0)	41.6 (6.8)	17 (85.0)	44.5 (8.6)	7 (41.2)	17 (85.0)	42.5 (5.7)	9 (52.9)	17 (85.0)	40.4 (36.3 to 44.4)	4 (23.5)	6.7 (33.3)	NA
DCON	21 (100.0)	42.6 (8.9)	21 (100.0)	42.1 (7.4)	10 (47.6)	21 (100.0)	40.9 (7.9)	6 (28.6)	21 (100.0)	42.1 (35.9 to 46.5)	6 (28.6)	7.3 (34.9)	NA
MED	19 (95.0)	39.0 (9.0)	20 (100.0)	43.5 (4.8)	8 (40.0)	18 (90.0)	45.3 (5.0)	8 (44.4)	17 (85.0)	46.1 (37.7 to 49.0)	9 (52.9)	8.3 (41.7)	NA
HED	21 (100.0)	42.3 (8.5)	21 (100.0)	42.9 (5.9)	9 (42.9)	19 (90.5)	43.1 (7.1)	7 (36.8)	19 (90.5)	42.8 (39.4 to 45.3)	5 (26.3)	7.0 (33.3)	NA
Fiber (% of total energy intake)
CON	20 (100.0)	2.0 (1.6 to 2.8)	17 (85.0)	2.1 (1.6 to 2.6)	NA	17 (85.0)	1.8 (1.6 to 2.5)	NA	17 (85.0)	2.0 (1.8 to 2.4)	NA	NA	NA
DCON	21 (100.0)	2.1 (1.7 to 2.5)	21 (100.0)	3.8 (3.5 to 4.4)	NA	21 (100.0)	3.8 (3.1 to 4.0)	NA	21 (100.0)	3.7 (2.9 to 4.4)	NA	NA	NA
MED	19 (95.0)	2.1 (1.6 to 3.2)	20 (100.0)	3.9 (3.3 to 4.9)	NA	18 (90.0)	3.9 (3.6 to 4.3)	NA	17 (85.0)	3.8 (3.3 to 4.4)	NA	NA	NA
HED	21 (100.0)	2.1 (1.7 to 2.6)	21 (100.0)	3.7 (3.2 to 4.4)	NA	19 (90.5)	3.4 (3.0 to 4.1)	NA	19 (90.5)	3.2 (2.8 to 4.0)	NA	NA	NA
Total fat (% of total energy intake)
CON	20 (100.0)	37.1 (5.7)	17 (85.0)	38.0 (29.6 to 41.8)	7 (41.2)	17 (85.0)	37.0 (34.4 to 40.7)	5 (29.4)	17 (85.0)	37.4 (32.1 to 42.7)	7 (41.2)	6.3 (31.7)	NA
DCON	21 (100.0)	36.2 (8.8)	21 (100.0)	32.4 (27.6 to 34.7)	15 (71.4)	21 (100.0)	34.9 (30.9 to 40.7)	11 (52.4)	21 (100.0)	32.8 (27.5 to 40.6)	10 (47.6)	12.0 (57.1)	NA
MED	19 (95.0)	38.3 (10.7)	20 (100.0)	30.3 (27.0 to 36.3)	14 (70.0)	18 (90.0)	32.3 (27.7 to 35.0)	14 (77.8)	17 (85.0)	32.4 (23.9 to 36.6)	11 (64.7)	13.0 (65.0)	NA
HED	21 (100.0)	35.2 (7.1)	21 (100.0)	32.2 (26.8 to 35.4)	13 (61.9)	19 (90.5)	31.4 (27.7 to 35.4)	14 (73.7)	19 (90.5)	35.7 (30.0 to 39.0)	8 (42.1)	11.7 (55.6)	NA
Saturated fat (% of total energy intake)
CON	20 (100.0)	12.0 (3.1)	17 (85.0)	13.6 (11.7 to 14.7)	1 (5.9)	17 (85.0)	13.5 (12.1 to 15.2)	1 (5.9)	17 (85.0)	12.6 (11.1 to 13.8)	1 (5.9)	1.0 (5.0)	NA
DCON	21 (100.0)	12.4 (3.3)	21 (100.0)	7.4 (6.0 to 9.9)	9 (42.9)	21 (100.0)	8.9 (7.3 to 10.3)	5 (23.8)	21 (100.0)	8.5 (7.2 to 10.5)	5 (23.8)	6.3 (30.2)	NA
MED	19 (95.0)	14.0 (5.4)	20 (100.0)	8.9 (7.0 to 11.0)	6 (30.0)	18 (90.0)	8.0 (6.5 to 8.8)	5 (27.8)	17 (85.0)	7.5 (6.6 to 11.5)	6 (35.3)	5.7 (28.3)	NA
HED	21 (100.0)	12.1 (3.5)	21 (100.0)	7.9 (7.3 to 9.7)	4 (19.0)	19 (90.5)	7.9 (6.8 to 11.1)	5 (26.3)	19 (90.5)	9.4 (7.8 to 12.4)	3 (15.8)	4.0 (19.0)	NA
Protein (% of total energy intake)
CON	20 (100.0)	18.0 (2.8)	17 (85.0)	15.3 (14.4 to 18.6)	6 (35.3)	17 (85.0)	18.0 (15.4 to 18.7)	11 (64.7)	17 (85.0)	19.2 (16.0 to 21.9)	8 (47.1)	8.3 (41.7)	NA
DCON	21 (100.0)	18.2 (2.8)	21 (100.0)	22.7 (20.8 to 24.2)	3 (14.3)	21 (100.0)	20.5 (17.5 to 23.3)	8 (38.1)	21 (100.0)	21.3 (20.3 to 23.6)	4 (19.0)	5.0 (23.8)	NA
MED	19 (95.0)	19.1 (2.3)	20 (100.0)	21.4 (19.8 to 23.9)	5 (25.0)	18 (90.0)	21.3 (19.4 to 22.5)	5 (27.8)	17 (85.0)	21.5 (19.6 to 24.7)	5 (29.4)	5.0 (25.0)	NA
HED	21 (100.0)	18.2 (3.3)	21 (100.0)	22.1 (20.6 to 22.9)	4 (19.0)	19 (90.5)	22.1 (18.7 to 24.8)	8 (42.1)	19 (90.5)	21.8 (18.5 to 23.9)	7 (36.8)	6.3 (30.1)	NA
Alcohol (% of total energy intake)
CON	20 (100.0)	0.0 (0.0 to 2.6)	17 (85.0)	0.0 (0.0 to 0.0)	NA	17 (85.0)	0.0 (0.0 to 2.8)	NA	17 (85.0)	0.0 (0.0 to 0.0)	NA	NA	NA
DCON	21 (100.0)	0.0 (0.0 to 1.3)	21 (100.0)	0.0 (0.0 to 0.0)	NA	21 (100.0)	0.0 (0.0 to 0.0)	NA	21 (100.0)	0.0 (0.0 to 0.0)	NA	NA	NA
MED	19 (95.0)	0.0 (0.0 to 1.3)	20 (100.0)	0.0 (0.0 to 0.0)	NA	18 (90.0)	0.0 (0.0 to 0.0)	NA	17 (85.0)	0.0 (0.0 to 0.0)	NA	NA	NA
HED	21 (100.0)	0.0 (0.0 to 2.3)	21 (100.0)	0.0 (0.0 to 0.0)	NA	19 (90.5)	0.0 (0.0 to 0.0)	NA	19 (90.5)	0.0 (0.0 to 0.0)	NA	NA	NA
CON: Control group, DCON: Diet control group, MED: Moderate exercise dose, HED: High exercise dose. Data is mean (standard deviation) or median (interquartile range).

## Sheet: Supplementary Table 2
SupplementaryTable 2 Dose of aerobic training
	Minutes pr. week	Minutes completed from prescribed (%)	Minutes completed within target HR (%)	Minutes pr. session	Sessions pr. week
Week 1-2 Familiarization
MED	143 (14)	95 (10)	97 (13)	51 (3)	3 (0)
HED	208 (48)	93 (12)	99 (4)	45 (4)	5 (1)
Week 3-10
MED	144 (23)	96 (15)	99 (2)	50 (1)	3 (1)
HED	268 (79)	89 (27)	100 (0)	50 (3)	5 (2)
Week 11-16
MED	138 (34)	92 (22)	100 (2)	49 (1)	3 (0)
HED	257 (91)	86 (30)	99 (3)	50 (1)	6 (1)
Week 3-16
MED	142 (27)	94 (18)	99 (1)	50 (1)	3 (1)
HED	264 (84)	88 (28)	100 (1)	50 (3)	5 (2)
Data are mean (SD), HRmax: Maximum heart rate, MED: Moderate exercise dose, HED: High exercise dose.

## Sheet: Supplementary Table 3
Supplementary Table 3 Intensity (internal and external load) in aerobic training
	Average relative heart rate (%HRmax)	Minutes within 60-79% HRmax	Minutes within 80-100% HRmax	Relative duration within 80-100% HRmax (%)	Average watt
Week 1-2 Familiarization
MED	73 (4)	231 (55)	49 (50,5)	17 (18)	69 (27)
HED	71 (3)	364 (96)	46 (27,8)	11 (6)	73 (24)
Week 3-10
MED	76 (2)	806 (173)	327 (136)	29 (11)	93 (32)
HED	75 (2)	1554 (491)	572 (315)	26 (12)	111 (46)
Week 11-16
MED	79 (4)	502 (129)	364 (137)	42 (16)	117 (39)
HED	78 (3)	977 (285)	714 (248)	43 (14)	150 (60)
Week 3-16
MED	77 (3)	1282 (325)	672 (282)	34 (12)	103 (35)
HED	76 (2)	2438 (866)	1218 (617)	32 (13)	124 (52)
Data are mean (SD), HRmax: Maximum heart rate, MED: Moderate exercise dose, HED: High exercise dose.

## Sheet: Supplementary Table 4
Supplementary 4 Dose of resistance training in the large muscle groups
	Sets pr. week Mean (SD)	Sets completed from prescribed (%)	Sets completed within target RIR (%)
Week 1-2 Familiarization week
MED
Leg press	2.8 (0.7)	92.5 (24.5)	91.2 (11.6)
Leg extension	2.8 (0.8)	92.9 (26.7)	100 (0)
Leg curl	2.5 (1.2)	83.3 (40.8)	90 (14.9)
Chest press	2.7 (0.9)	90 (30.8)	99.1 (3.9)
Back row	2.7 (0.9)	90 (30.8)	92.6 (8.5)
Total	10.9 (3.5)	90.6 (28.9)	95.2 (5.1)
HED
Leg press	5.7 (0.8)	95.2 (12.8)	90.9 (8.3)
Leg extension	5.9 (0.4)	97.9 (7.2)	95.4 (6.8)
Leg curl	5.3 (1.1)	88.9 (18.2)	92 (7.7)
Chest press	5.7 (0.8)	95.2 (12.8)	96.7 (5.1)
Back row	5.6 (0.8)	94 (13.5)	96.6 (10.2)
Total	22.7 (3)	94.6 (12.7)	94.5 (5.2)
Week 3-10
MED
Leg press	2.9 (0.5)	96.9 (17.1)	89.9 (3.8)
Leg extension	3 (0.1)	99.1 (3.3)	94 (3.9)
Leg curl	2.7 (1)	89.6 (32)	87.9 (4.6)
Chest press	2.9 (0.5)	96.9 (17.1)	90.6 (4.3)
Back row	2.9 (0.5)	96.9 (17.1)	90.3 (4.4)
Total	11.6 (2.1)	96.6 (17.2)	91.5 (3.2)
HED
Leg press	5.1 (1.7)	85.1 (28.4)	91.5 (5.2)
Leg extension	5.9 (0.2)	97.9 (4.1)	94.5 (2.3)
Leg curl	4 (2.2)	67.4 (37.3)	90 (5.3)
Chest press	5.1 (1.7)	85.4 (28.6)	93.9 (4.7)
Back row	5.1 (1.7)	85.4 (28.6)	93.2 (4.8)
Total	20.4 (6.8)	85.2 (28.5)	92.8 (4)
Week 11-16
MED
Leg press	2.9 (0.7)	95.8 (22.9)	94.2 (6)
Leg extension	3 (0)	100 (0)	93.3 (5.4)
Leg curl	2.6 (1.3)	86.1 (42.7)	94.8 (5.2)
Chest press	2.9 (0.7)	95.8 (22.9)	94.5 (5.2)
Back row	2.9 (0.7)	95.8 (22.9)	93.9 (5.1)
Total	11.5 (2.7)	94.7 (23.2)	94.1 (3.9)
HED
Leg press	5.3 (1.9)	87.8 (31.8)	94.2 (3.4)
Leg extension	6 (0.1)	100.7 (2.4)	95.4 (2.1)
Leg curl	4.3 (2.7)	72.2 (44.9)	96 (3.2)
Chest press	5.3 (1.9)	88.5 (31.9)	97 (2.6)
Back row	5.3 (1.9)	88.5 (31.9)	96.1 (2.7)
Total	21.2 (7.6)	88.3 (31.8)	95.7 (1.5)
Week 3-16
MED
Leg press	2.9 (0.6)	96.4 (19.5)	91.5 (3.7)
Leg extension	3 (0.1)	99.5 (1.9)	93.7 (3.1)
Leg curl	2.6 (1.1)	88.1 (36.3)	89.9 (4.1)
Chest press	2.9 (0.6)	96.1 (19.5)	93.7 (3.6)
Back row	2.9 (0.6)	96.4 (19.5)	91.6 (3.1)
Total	11.6 (2.3)	96.2 (19.4)	92.3 (2.7)
HED
Leg press	5.2 (1.8)	86.3 (29.5)	92.5 (3.7)
Leg extension	5.9 (0.1)	99.1 (1.6)	94.9 (1.7)
Leg curl	4.2 (2.4)	69.4 (40.2)	92 (4.8)
Chest press	5.2 (1.8)	86.7 (29.6)	94.9 (3.8)
Back row	5.2 (1.8)	86.7 (29.6)	94.5 (2.6)
Total	20.8 (7.1)	86.5 (29.6)	93.9 (2.6)
Data are mean (SD), RIR: repetitions in reserve, MED: Moderate exercise dose, HED: High exercise dose.

## Sheet: Supplementary Table 5
Supplementary 5 External load in resistance training in the large muscle groups
	Repetitions pr. week	Repetitions pr. set	Average kilogram lifted pr. set	Tonnage pr. week
Week 1-2 familiarization
MED
Leg press	32.9 (9.8)	12 (0)	97.9 (26.3)	3525 (945.1)
Leg extension	33.4 (9.6)	12 (0)	31.5 (9)	1135.4 (323)
Leg curl	30 (14.7)	12 (0)	24.8 (4.9)	891 (175.4)
Chest press	32.4 (11.1)	12 (0)	19.7 (8)	710 (289.4)
Back row	32.4 (11.1)	12 (0)	34.6 (10.1)	1244.5 (363.1)
Total	130.1 (43)	12 (0)	45.5 (11.2)	6547 (1616.4)
HED
Leg press	69.9 (20.7)	11.9 (0.5)	104.7 (22.6)	7269.9 (2375.8)
Leg extension	69.1 (9.1)	12 (0.1)	35.7 (10.3)	2445 (745.2)
Leg curl	69 (32.4)	12 (0)	26.4 (9.7)	1831 (1059.7)
Chest press	68.7 (21.9)	11.7 (0.7)	23.7 (9.9)	1587.2 (733.3)
Back row	69.6 (20.8)	12 (0.2)	41.8 (11.1)	2869.9 (1051.5)
Total	277.2 (83.6)	11.9 (0.2)	50.5 (12.2)	13908.9 (4727.5)
Week 3-10
MED
Leg press	30 (10.1)	11.1 (0.4)	117.6 (33.8)	3834.4 (1405.2)
Leg extension	32.7 (2.2)	11.1 (0.3)	35.8 (11.4)	1166.1 (386.3)
Leg curl	29.3 (13.7)	11.1 (0.4)	58.2 (65.1)	1891.4 (2202.9)
Chest press	31.7 (7.4)	11.1 (0.3)	24 (13.8)	790.8 (495.4)
Back row	32.1 (7.3)	11.1 (0.3)	44.4 (10.7)	1446.3 (516.2)
Total	125.5 (29.1)	11.1 (0.3)	57.2 (17)	7466.7 (2781.9)
HED
Leg press	52 (20.7)	11.1 (0.3)	141.7 (40.7)	8095.2 (3807)
Leg extension	63.1 (4.8)	11 (0.2)	42.2 (11.8)	2668.6 (778.9)
Leg curl	38 (25)	11.2 (0.5)	33.6 (10.1)	1560.8 (992.6)
Chest press	53.1 (20.9)	11 (0.3)	27.3 (11.4)	1592 (834.8)
Back row	53.5 (21.1)	11.1 (0.3)	53.3 (15)	3109.5 (1312.5)
Total	210.9 (82.7)	11.1 (0.3)	65.3 (18.4)	15022.2 (6628.9)
Week 11-16
MED
Leg press	25.9 (6.7)	8.9 (0.8)	140.6 (32.4)	3768.3 (985.3)
Leg extension	26.9 (2.7)	9 (0.9)	44.1 (14.3)	1148.8 (359.7)
Leg curl	23.5 (12)	8.8 (0.2)	65.3 (49.4)	1799.1 (1247.6)
Chest press	25.8 (6.8)	8.9 (0.8)	25.6 (8)	681.1 (215.3)
Back row	25.9 (6.7)	8.9 (0.8)	53.5 (11.5)	1431 (329.3)
Total	103.3 (27)	8.9 (0.8)	67.4 (14.4)	7209.9 (1669.6)
HED
Leg press	43 (17.1)	8.7 (0.1)	153 (59.5)	7432.3 (3512.4)
Leg extension	50.6 (2.8)	8.7 (0.1)	50.3 (13.9)	2540.8 (716.2)
Leg curl	33.9 (23.1)	8.6 (0.2)	42 (12.2)	1887.8 (981.5)
Chest press	43.6 (17.1)	8.7 (0.1)	34.4 (14.1)	1673 (785.4)
Back row	41.8 (16.5)	8.7 (0.2)	61.9 (23.4)	2931.9 (1357.9)
Total	171.8 (67.2)	8.7 (0.1)	72.7 (26)	13946.1 (6290.5)
Week 3-16
MED
Leg press	29.3 (7)	10.2 (0.6)	125.5 (34.4)	3764.2 (1322.3)
Leg extension	30.2 (2)	10.2 (0.5)	39.3 (12.4)	1171.8 (375.7)
Leg curl	26.7 (12.9)	10.4 (0.8)	57.7 (58)	1717.7 (1795.2)
Chest press	29.1 (7)	10.2 (0.6)	24.3 (10.6)	729.6 (355.2)
Back row	29.4 (7)	10.2 (0.6)	47.7 (11)	1418.1 (478)
Total	117 (27.8)	10.2 (0.6)	60.6 (16.5)	7256 (2512.9)
HED
Leg press	48.7 (18.8)	10.1 (0.5)	146.9 (42.7)	7822 (3533.6)
Leg extension	57.8 (2.3)	10 (0.1)	45.7 (12.6)	2643.9 (743.7)
Leg curl	36.2 (23.9)	10.3 (0.7)	36.3 (11.3)	1617.5 (1053.4)
Chest press	49 (18.9)	10.1 (0.5)	29.9 (12.7)	1612 (849.2)
Back row	49.2 (19)	10.1 (0.5)	56.3 (18.3)	3034.6 (1380.8)
Total	195.4 (75.3)	10.1 (0.5)	68.8 (20.2)	14701.9 (6506.9)
Data are mean (SD), Tonnage: weight (kg) x repetitions x sets, MED: Moderate exercise dose, HED: High exercise dose.

## Sheet: Supplementary Table 6
Supplementary 6 Exercise modification in aerobic and resistance training
	Total number of exercises with modifications stratified by reasons					Relative number with ≥1 modification (%)
	Fatigue	Musculo-skeletal discomfort	Motivational	Covid	Other reasons	Participants*	Sessions
Week 1-16
MED
Aerobic training	1	2	1	0	0	15	<1
Leg press	3	2	0	19	6	25	9
Leg extension	0	0	0	19	0	15	9
Leg curl	3	2	0	0	0	10	5
Chest press	0	4	0	19	0	30	6
Back row	0	0	0	19	0	15	6
Total resistance training	7	10	1	76	6	35	7
HED
Aerobic training	2	3	1	0	1	24	<1
Leg press	0	14	6	6	14	29	6
Leg extension	0	2	0	0	2	10	1
Leg curl	0	2	0	0	1	10	<1
Chest press	0	0	0	0	3	10	<1
Back row	0	1	0	0	2	10	<1
Total resistance training	2	22	7	6	23	29	2
MED: Moderate exercise dose, HED: High exercise dose. The modifications included either 1) dose reductions in minutes/sets/reps/weight, 2) suboptimal installment of the machines (e.g. lower range of motion in leg press) or 3) exercise substitution targeting the same specific muscle group (e.g. leg press could be substituted with squat). Other reasons: Time constraints, equipment unavailability, i…

## Sheet: Supplementary Table 7
Supplementary 7 Adherence for aerobic and resistance training
	Aerobic training completed from prescribed (%)	Resistance training completed from prescribed (%)	Total training completed from prescribed (%)		Aerobic – and resistance training ≥ 70% of prescribed training (N(%))
Week 1-2 familiarization					MED	19 (95)
MED	93 (17)	86 (28)	90 (20)		HED	18 (86)
HED	92 (16)	89 (14)	90 (13)
Week 3-10
MED	96 (14)	91 (16)	94 (15)
HED	90 (27)	82 (27)	86 (27)
Week 11-16
MED	95 (22)	93 (22)	93 (22)
HED	86 (31)	86 (31)	86 (31)
Week 3-16
MED	95 (18)	92 (19)	93 (18)
HED	88 (28)	84 (29)	86 (28)
Data are mean (SD), MED: Moderate exercise dose, HED: High exercise dose.

## Sheet: Supplementary Table 8
Supplementary 8 Free-living physical activity
	Baseline	Week 4	Week 12	Week 16
N participants	81	74	73	73
Valid days (N)
CON	6.0 (1.4)	6.9 (1.1)	6.5 (0.7)	5.8 (1.5)
DCON	6.4 (1.3)	6.9 (0.9)	6.5 (0.8)	5.8 (1.5)
MED	5.8 (1.1)	7.0 (1.2)	6.3 (0.9)	6.2 (1.2)
HED	6.0 (1.6)	6.4 (0.6)	6.1 (1.1)	5.5 (1.5)
Non-wear time (min/day)#
CON	0 (0 ; 5)	2 (0 ; 20)	0 (0 ; 7)	0 (0 ; 0)
DCON	0 (0 ; 0)	0 (0 ; 16)	0 (0 ; 10)	0 (0 ; 0)
MED	0 (0 ; 0)	0 (0 ; 0)	0 (0 ; 0)	0 (0 ; 0)
HED	0 (0 ; 0)	0 (0 ; 7)	0 (0 ; 0)	0 (0 ; 0)
Total physical activity (counts per minute)#
CON	291 (215 ; 376)	303 (248 ; 356)	321 (224 ; 369)	277 (174 ; 332)
DCON	276 (224 ; 366)	256 (185 ; 355)	236 (184 ; 373)	251 (210 ; 388)
MED	276 (168 ; 369)	259 (159 ; 309)	228 (160 ; 373)	270 (193 ; 372)
HED	303 (226 ; 340)	322 (231 ; 521)	404 (254 ; 519)	300 (244 ; 456)
MVPA (min/day)#
CON	17 (11 ; 24)	21 (12 ; 30)	21 (6 ; 32)	15 (5 ; 28)
DCON	15 (6 ; 20)	13 (7 ; 30)	14 (7 ; 25)	14 (8 ; 23)
MED	15 (4 ; 27)	14 (6 ; 30)	13 (6 ; 22)	14 (7 ; 26)
HED	14 (8 ; 25)	28 (7 ; 53)	29 (13 ; 54)	24 (16 ; 46)
Sitting time (min/day)#
CON	529 (484 ; 611)	562 (488 ; 608)	527 (445 ; 600)	529 (507 ; 595)
DCON	592 (515 ; 654)	588 (501 ; 667)	610 (504 ; 692)	563 (492 ; 610)
MED	635 (429 ; 684)	620 (543 ; 670)	612 (547 ; 724)	592 (466 ; 668)
HED	580 (514 ; 671)	534 (452 ; 628)	580 (463 ; 650)	598 (552 ; 693)
Stepping (steps/day)#
CON	5499 (3561 ; 7452)	5157 (3905 ; 7730)	5764 (3985 ; 7182)	4478 (3201 ; 7063)
DCON	4303 (3855 ; 5798)	4758 (3907 ; 7109)	4125 (3192 ; 6247)	4708 (3164 ; 6522)
MED	4034 (2953 ; 6216)	4195 (3025 ; 5191)	4268 (2316 ; 5768)	4180 (3170 ; 5021)
HED	4380 (3336 ; 7110)	5190 (3510 ; 9686)	7025 (5204 ; 8562)	5398 (3967 ; 9514)
Baseline data are means and standard deviations unless stated otherwise. #Median and interquartile range (p25 to p75). CON: Control group, DCON: Diet control group, MED: Moderate exercise dose, HED: High exercise dose, MVPA: Moderate and vigorous physical activity.

## Sheet: Supplementary Table 9
Supplementary 9 Pharmacological treatment and self-reported adherence
	Baseline				Week 4				Week 12				Week 16, prescribed				Week 16, Needed medication
	CON	DCON	MED	HED	CON	DCON	MED	HED	CON	DCON	MED	HED	CON	DCON	MED	HED	CON	DCON	MED	HED
Proportion of participants attending consultation	20 (100.0)	21 (100.0)	20 (100.0)	21 (100.0)	17 (85.0)	21 (100.0)	20 (100.0)	21 (100.0)	17 (85.0)	21 (100.0)	19 (95.0)	19 (90.5)	18 (90.0)	21 (100.0)	19 (95.0)	19 (90.5)	18 (90.0)	21 (100.0)	19 (95.0)	19 (90.5)
Glucose-lowering medication, N (%)
None	5 (25.0)	8 (38.1)	5 (25.0)	5 (23.8)	7 (41.2)	10 (47.6)	11 (55.0)	9 (42.9)	5 (29.4)	12 (57.1)	13 (68.4)	11 (57.9)	5 (27.8)	12 (57.1)	14 (73.7)	11 (57.9)	4 (22.2)	13 (61.9)	14 (73.7)	16 (84.2)
Biguanide	9 (45.0)	7 (33.3)	11 (55.0)	9 (42.9)	6 (35.3)	7 (33.3)	6 (30.0)	10 (47.6)	6 (35.3)	8 (38.1)	5 (26.3)	7 (36.8)	8 (44.4)	8 (38.1)	4 (21.1)	7 (36.8)	4 (22.2)	6 (28.6)	4 (21.1)	3 (15.8)
Biguanide + SGLT2i or DPP4i	5 (25.0)	5 (23.8)	4 (20.0)	6 (28.6)	2 (11.8)	4 (19.0)	3 (15.0)	1 (4.8)	3 (17.6)	1 (4.8)	0 (0.0)	1 (5.3)	2 (11.1)	1 (4.8)	0 (0.0)	1 (5.3)	5 (27.8)	1 (4.8)	0 (0.0)	0 (0.0)
Biguanide + SGLT2i + DPP4i	1 (5.0)	1 (4.8)	0 (0.0)	1 (4.8)	2 (11.8)	0 (0.0)	0 (0.0)	1 (4.8)	3 (17.6)	0 (0.0)	1 (5.3)	0 (0.0)	3 (16.7)	0 (0.0)	1 (5.3)	0 (0.0)	5 (27.8)	1 (4.8)	1 (5.3)	0 (0.0)
Lipid-lowering medication, N (%)
None	7 (35.0)	7 (33.3)	9 (45.0)	5 (23.8)	3 (17.6)	8 (38.1)	11 (55.0)	7 (33.3)	2 (11.8)	7 (33.3)	10 (52.6)	7 (36.8)	1 (5.6)	6 (28.6)	8 (42.1)	5 (26.3)	NA	NA	NA	NA
Statin	13 (65.0)	14 (66.7)	11 (55.0)	16 (76.2)	14 (82.4)	13 (61.9)	9 (45.0)	14 (66.7)	15 (88.2)	14 (66.7)	9 (47.4)	12 (63.2)	17 (94.4)	15 (71.4)	11 (57.9)	14 (73.7)	NA	NA	NA	NA
Blood pressure lowering medication, N (%)
None	11 (55.0)	9 (42.9)	11 (55.0)	6 (28.6)	9 (52.9)	9 (42.9)	12 (60.0)	6 (28.6)	9 (52.9)	9 (42.9)	10 (52.6)	6 (31.6)	9 (50.0)	10 (47.6)	10 (52.6)	6 (31.6)	8 (44.4)	10 (47.6)	10 (52.6)	9 (47.4)
ARB or ACEi	4 (20.0)	5 (23.8)	4 (20.0)	6 (28.6)	5 (29.4)	6 (28.6)	3 (15.0)	8 (38.1)	5 (29.4)	6 (28.6)	4 (21.1)	7 (36.8)	5 (27.8)	5 (23.8)	5 (26.3)	7 (36.8)	8 (44.4)	5 (23.8)	5 (26.3)	5 (26.3)
ARB or ACEi + Thiazide or CCB	4 (20.0)	4 (19.0)	4 (20.0)	6 (28.6)	2 (11.8)	3 (14.3)	4 (20.0)	4 (19.0)	2 (11.8)	4 (19.0)	4 (21.1)	3 (15.8)	3 (16.7)	3 (14.3)	3 (15.8)	3 (15.8)	1 (5.6)	3 (14.3)	3 (15.8)	3 (15.8)
ARB or ACEi + Thiazide + CCB	1 (5.0)	3 (14.3)	1 (5.0)	3 (14.3)	1 (5.9)	3 (14.3)	1 (5.0)	3 (14.3)	1 (5.9)	2 (9.5)	1 (5.3)	3 (15.8)	1 (5.6)	3 (14.3)	1 (5.3)	3 (15.8)	1 (5.6)	3 (14.3)	1 (5.3)	2 (10.5)
Self-reported adherence to glucose-lowering medication, N (%)
Several times per week	1 (5.0)	1 (4.8)	1 (5.0)	2 (9.5)	0 (0.0)	0 (0.0)	0 (0.0)	2 (9.5)	1 (5.9)	0 (0.0)	0 (0.0)	1 (5.3)	1 (5.6)	0 (0.0)	0 (0.0)	0 (0.0)
Once a week	0 (0.0)	3 (14.3)	0 (0.0)	0 (0.0)	0 (0.0)	0 (0.0)	0 (0.0)	0 (0.0)	0 (0.0)	0 (0.0)	0 (0.0)	1 (5.3)	1 (5.6)	1 (4.8)	0 (0.0)	2 (10.5)
Several times per month	2 (10.0)	0 (0.0)	0 (0.0)	1 (4.8)	0 (0.0)	1 (4.8)	0 (0.0)	2 (9.5)	0 (0.0)	0 (0.0)	1 (5.3)	1 (5.3)	0 (0.0)	0 (0.0)	0 (0.0)	0 (0.0)
Once a month	2 (10.0)	5 (23.8)	7 (35.0)	10 (47.6)	2 (11.8)	4 (19.0)	6 (30.0)	3 (14.3)	1 (5.9)	6 (28.6)	2 (10.5)	2 (10.5)	2 (11.1)	3 (14.3)	1 (5.3)	3 (15.8)
Never	9 (45.0)	9 (42.9)	6 (30.0)	5 (23.8)	7 (41.2)	8 (38.1)	8 (40.0)	8 (38.1)	7 (41.2)	5 (23.8)	5 (26.3)	7 (36.8)	8 (44.4)	5 (23.8)	4 (21.1)	3 (15.8)
Not relevant	4 (20.0)	1 (4.8)	5 (25.0)	1 (4.8)	4 (23.5)	8 (38.1)	5 (25.0)	5 (23.8)	7 (41.2)	10 (47.6)	10 (52.6)	6 (31.6)	5 (27.8)	12 (57.1)	13 (68.4)	10 (52.6)
Does not take prescribed medication	0 (0.0)	0 (0.0)	0 (0.0)	0 (0.0)	1 (5.9)	0 (0.0)	0 (0.0)	0 (0.0)	1 (5.9)	0 (0.0)	0 (0.0)	0 (0.0)	1 (5.6)	0 (0.0)	0 (0.0)	0 (0.0)
Missing values	2 (10.0)	2 (9.5)	1 (5.0)	2 (9.5)	3 (17.6)	0 (0.0)	1 (5.0)	1 (4.8)	0 (0.0)	0 (0.0)	1 (5.3)	1 (5.3)	0 (0.0)	0 (0.0)	1 (5.3)	1 (5.3)
Self-reported adherence to lipid-lowering medication, N (%)
Several times per week	0 (0.0)	0 (0.0)	0 (0.0)	0 (0.0)	0 (0.0)	1 (4.8)	0 (0.0)	0 (0.0)	0 (0.0)	1 (4.8)	0 (0.0)	0 (0.0)	0 (0.0)	1 (4.8)	0 (0.0)	2 (10.5)
Once a week	0 (0.0)	1 (4.8)	0 (0.0)	0 (0.0)	2 (11.8)	0 (0.0)	0 (0.0)	0 (0.0)	1 (5.9)	0 (0.0)	0 (0.0)	0 (0.0)	2 (11.1)	0 (0.0)	0 (0.0)	0 (0.0)
Several times per month	0 (0.0)	0 (0.0)	0 (0.0)	1 (4.8)	0 (0.0)	0 (0.0)	1 (5.0)	1 (4.8)	0 (0.0)	0 (0.0)	1 (5.3)	1 (5.3)	0 (0.0)	0 (0.0)	1 (5.3)	0 (0.0)
Once a month	0 (0.0)	1 (4.8)	4 (20.0)	8 (38.1)	1 (5.9)	2 (9.5)	5 (25.0)	2 (9.5)	2 (11.8)	2 (9.5)	1 (5.3)	2 (10.5)	5 (27.8)	2 (9.5)	1 (5.3)	2 (10.5)
Never	6 (30.0)	8 (38.1)	5 (25.0)	5 (23.8)	6 (35.3)	13 (61.9)	5 (25.0)	12 (57.1)	12 (70.6)	11 (52.4)	9 (47.4)	9 (47.4)	10 (55.6)	11 (52.4)	9 (47.4)	9 (47.4)
Not relevant	11 (55.0)	9 (42.9)	11 (55.0)	5 (23.8)	6 (35.3)	5 (23.8)	8 (40.0)	5 (23.8)	2 (11.8)	7 (33.3)	7 (36.8)	5 (26.3)	1 (5.6)	5 (23.8)	7 (36.8)	5 (26.3)
Does not take prescribed medication	1 (5.0)	0 (0.0)	0 (0.0)	0 (0.0)	0 (0.0)	0 (0.0)	0 (0.0)	0 (0.0)	0 (0.0)	0 (0.0)	0 (0.0)	0 (0.0)	0 (0.0)	1 (4.8)	0 (0.0)	0 (0.0)
Missing values	2 (10.0)	2 (9.5)	0 (0.0)	2 (9.5)	2 (11.8)	0 (0.0)	1 (5.0)	1 (4.8)	0 (0.0)	0 (0.0)	1 (5.3)	2 (10.5)	0 (0.0)	1 (4.8)	1 (5.3)	1 (5.3)
Self-reported adherence to blood pressure-lowering medication, N (%)
Several times per week	0 (0.0)	0 (0.0)	0 (0.0)	0 (0.0)	0 (0.0)	0 (0.0)	0 (0.0)	0 (0.0)	0 (0.0)	0 (0.0)	0 (0.0)	0 (0.0)	0 (0.0)	0 (0.0)	0 (0.0)	0 (0.0)
Once a week	0 (0.0)	0 (0.0)	1 (5.0)	0 (0.0)	0 (0.0)	0 (0.0)	0 (0.0)	0 (0.0)	0 (0.0)	0 (0.0)	0 (0.0)	0 (0.0)	0 (0.0)	0 (0.0)	0 (0.0)	0 (0.0)
Several times per month	0 (0.0)	0 (0.0)	1 (5.0)	0 (0.0)	0 (0.0)	0 (0.0)	1 (5.0)	0 (0.0)	0 (0.0)	0 (0.0)	1 (5.3)	0 (0.0)	0 (0.0)	0 (0.0)	1 (5.3)	0 (0.0)
Once a month	3 (15.0)	3 (14.3)	5 (25.0)	7 (33.3)	4 (23.5)	1 (4.8)	3 (15.0)	2 (9.5)	2 (11.8)	1 (4.8)	2 (10.5)	0 (0.0)	4 (22.2)	1 (4.8)	2 (10.5)	1 (5.3)
Never	6 (30.0)	8 (38.1)	4 (20.0)	7 (33.3)	4 (23.5)	11 (52.4)	4 (20.0)	12 (57.1)	6 (35.3)	11 (52.4)	5 (26.3)	12 (63.2)	6 (33.3)	11 (52.4)	5 (26.3)	11 (57.9)
Not relevant	10 (50.0)	8 (38.1)	9 (45.0)	5 (23.8)	7 (41.2)	9 (42.9)	11 (55.0)	6 (28.6)	9 (52.9)	9 (42.9)	10 (52.6)	6 (31.6)	8 (44.4)	9 (42.9)	10 (52.6)	6 (31.6)
Does not take prescribed medication	0 (0.0)	0 (0.0)	0 (0.0)	0 (0.0)	0 (0.0)	0 (0.0)	0 (0.0)	0 (0.0)	0 (0.0)	0 (0.0)	0 (0.0)	0 (0.0)	0 (0.0)	0 (0.0)	0 (0.0)	0 (0.0)
Missing values	1 (5.0)	2 (9.5)	0 (0.0)	2 (9.5)	2 (11.8)	0 (0.0)	1 (5.0)	1 (4.8)	0 (0.0)	0 (0.0)	1 (5.3)	1 (5.3)	0 (0.0)	0 (0.0)	1 (5.3)	1 (5.3)
Adherence is assessed by a questionnaire asking the participants how often they forget their prescribed medication. SGLT2i, sodium/glucose cotransporter 2 inhibitor; DPP4i, dipeptidyl peptidase 4 inhibitors; ARB, angiotensin ll receptor blockers; ACEi, angiotensin-converting enzyme inhibitors; CCB, calcium channel blockers, CON: Control group, DCON: Diet control group, MED: Moderate exercise dose…

[truncated: 8 more sheets: Supplementary Table 10, Supplementary Table 11 , Supplementary Table 12, Supplementary Table 13, Supplementary Table 14, Supplementary Table 15, Supplementary Table 16, Ark1]
